# Supplementary material for: Quantifying Individual Health Status from Multi-omics Data by Health State Manifold
Source: Phenomics. 2025 Dec 15;5(5):469–86. doi: 10.1007/s43657-024-00188-4 (PMC12881232; doi:10.1007/s43657-024-00188-4)
Supplement: Supplementary file 3 — Supplementary file3 (XLSX 32 KB) [file 43657_2024_188_MOESM3_ESM.xlsx]

## Sheet: Sheet1
Supplemental table 1: genes (gene symbol) related to target disease screened by NCBI database
Rat_T2DM	human_HCC	mice_diabete	mice_LUAD
Agtr2	TIRAP	Gsk3b	Malat1
Slc2a4	JAK1	Glrx	Shh
Tgfbr2	TLR4	Cd22	Fgf10
Ntrk2	CASP8	Adora1	Ctnnb1
Tnf	ARID2	Hmg20a	Trp53
Ryr2	COX1	Ghr	Sox9
Slc2a2	COX2	Rest	Kras
Cybb	CTNNB1	Bax	Pten
Slc2a1	ATF6B	Gsta4	Tgfb1
Capn2	STAT5B	Zfp69	Tnf
Mmp9	ATF2	Ednra	Stat3
Arg2	TERT	Ncr1	Notch1
Mmp2	POLK	Prdx1	Ifng
Agtr1a	IFIH1	Fabp6	Hif1a
Cacna1h	TGFB3	Itga1	Il10
Nos3	WNT4	Prkaa2	Il6
Tlr2	LEPR	App	Lif
Ager	GAB1	Atf3	Egfr
Adcy6	RAF1	Ednrb	Akt1
Ptgs2	PLCG2	Sod1	Mtor
Trpv1	DDX3X	Lrp1	Il17a
Ptpn2	SRC	Scd1	Muc4
Agtr1b	MAP3K11	Ggps1	Nlrp3
Esr1	KRAS	Abca1	Mmp9
Mapk14	PRKCA	Peli1	Lepr
Nos1	CASP12	Dpp4	Mapk14
Kcnip2	EGFR	Igf2	Cdkn2a
Fgf2	SMAD4	Il21	Yap1
Gria1	NFE2L2	Mapk7	Ptgs2
Atp2a2	RAC1	Pparg	Myc
Cnr1	MLX	Cebpb	Spp1
Nfe2l2	BAD	Ifng	Nkx2-1
Igf1r	ATF4	Marcks	Lep
Jak2	STAT1	Klrk1	Cdkn1a
Bcl2	CYC1	Nnmt	Apc
Ednrb	COX7C	Msx2	Ccl2
Serpine1	PCNA	Nppa	Cdh1
Camk2a	STAT6	Traf3ip2	Rela
Ccl2	JUN	Kcnd2	Itgb1
Ptpre	NQO1	Mafb	Rac1
Bcl2l1	SHC1	Klf15	Fgfr1
Esr2	NFKBIA	Ankrd23	Kit
Nrg1	HSPG2	Cd274	Cd44
Avp	TP53	Igf1r	Rb1
Bscl2	COX6C	C3	Icam1
Ednra	RELA	Sumo1	Ptk2
Calca	ARAF	Cyp4a10	Gja1
Htr2a	SDHD	Mdfi	Cxcr4
Bglap	BIRC5	Wdr13	Casp3
Prkaa2	COX7B	Senp1	Mapk8
Adrb2	GSK3A	Stat1	Parp1
Gck	EP300	Rps6kb1	Igf1r
F2	CDK4	Arg2	Socs3
Cyp2e1	CDKN1A	Yy1	Cxcl12
Arrb2	MTOR	Agt	Pdcd1
Mdm2	LAMTOR5	Gch1	Cx3cr1
Sod2	COX5B	Nr2c2	Ar
Vegfa	MAP2K2	Cd59b	Erbb2
Nppb	RXRA	Chrnb4	Stk11
Bmp2	MYC	Pnpt1	Cxcr2
Aqp2	FADD	Casp8	Dicer1
Kcnd2	IRF3	Elavl2	Tbx21
Cnr2	NRAS	Csnk2a1	Sh3glb2
Hnf4a	ACTL6A	Thbs1	Braf
Smad2	MAP2K1	Maf	Fgf9
Hsd11b1	CASP3	Aspa	Il12a
Ppp2ca	PLCG1	Itgal	Ascl1
Arg1	E2F1	Ptpn22	Mir21a
Hcrtr1	STAT5A	Cd47	Smad4
Pdgfrb	SMAD2	Ets1	Mmp12
Kcna2	TGFB1	Lin28b	Ccr5
Abcg2	PTK2B	Arx	Pik3cg
Alox12	RB1	Il6st	Nfatc1
Erbb2	MAP2K4	Il2	Jak2
Fndc5	DDB2	Ptpn2	Cxcl1
Hdac2	MET	Dusp26	Atm
Kcnj11	APC	Dnm1l	Notch2
Ptpn1	ELK1	Nfe2l2	Sdc1
Nr3c2	IGF1R	Casp3	Map2k1
Fgfr2	COX5A	Pnpla2	Erbb4
Calb1	HMOX1	Itgb2	Met
Mmp14	BCL2	Bambi	Nod2
Clu	E2F3	Gnaq	Fgfr3
Gap43	MAP3K5	Aqp2	Runx3
Atp1a2	NR1H3	Nr1i3	Dnmt1
Tspo	MMP9	Agtrap	Lgals1
Rock2	CASP9	Sod3	Chuk
Tsc2	FZD6	Entpd1	Hspa5
Oxct1	PTEN	Cd40lg	Pik3ca
Per2	IFNAR1	F2rl3	F2r
Pcsk9	CREB1	E2f2	Dnmt3a
Zeb1	TRAF2	Ins2	Ngf
Tgfb1	IKBKE	Pdpk1	Cdh2
Ptpn6	IRS1	Fn1	Bmi1
Uts2	APAF1	Bid	Tsc1
Dusp1	TLR2	Mapk8	Rora
Olr1	TGFA	Guca2a	Mmp3
Anxa2	IL1B	Sirt5	F3
P2ry2	STAT2	Prkcd	Raf1
Hk1	IL6	Runx2	Clec7a
Lgals3	EGR2	Col2a1	Errfi1
Ikbkb	TCF7	Ccl22	Aldh2
Slc22a2	CASP10	Nr3c2	Plat
Acp5	WNT2	Sort1	Mcl1
Iapp	NFATC4	Hspa1a	Abcb1b
Lrp2	IL6R	Adora2a	Ihh
Sigmar1	ACTL6B	Lmna	Dkk1
Cblb	EGR3	Adra2a	Gnai2
Eif2ak3	STAT4	Art2a	Csf3
Acvr1c	PRKCG	Mafa	Rorc
Trim63	TLR3	Gpr55	Smo
Igf1	SHC3	Lpl	Ctsb
Abcb4	SOCS3	Ace2	Abcg1
Scp2	INS	Adcy6	Grn
Nfkb1	BCL2L1	Dnajc3	Ikzf1
Atp6ap2	WNT11	Ep300	Vav1
Nr1h2	TGFBR1	Oxct1	Lamp1
Irs2	CDKN2A	Adcyap1	Dnmt3b
Uts2r	E2F2	Gpx1	Zeb1
Ptgds	ERN1	Tjp1	Cyld
Agt	LEP	Irak3	Rbl2
Pparg	TNF	Mgat4a	Brca2
Prkar1a	CDK6	Kitl	Lipe
Ramp2	ADIPOQ	Slc12a1	Mbl1
Calcrl	TGFBR2	Adipor1	Jag2
Alpl	NFATC3	Sirt1	Maoa
Tcf7l2	TNFRSF1A	Pld2	Muc5ac
Mtor	INSR	Tlr3	Snai2
Maoa	PKLR	Adipoq	Mmp7
Cited2	PRKCB	Nr4a1	Il6ra
Cyp3a2	NFATC1	Pbx1	Anxa2
Nkx2-2	IL1A	Hp	Serpinf1
Akt1	IRF7	Pawr	Meis1
Wnt1	BAX	Setd7	Klf10
Slc14a2	WNT1	Itgb1	Lgals9
Hmox1	DDB1	Smad3	Iqgap1
Hmgb1	CCND1	Gfap	Scrib
Edn1	CDC42	Sell	Arg2
Tlr4	VDAC3	Agxt2	Clec4e
Slc5a2	UQCRFS1	Tert	Lamc2
Bdnf	STAT3	Gzmb	Ddr1
Socs2	IRS2	Parp1	Dlg1
Il1b	FOS	Nfat5	Mir125b-1
Inppl1	NFKB1	Akt1	Gprc5a
Foxo1	IKBKB	Mapt	Gpc3
Wnt4	CREB3	Sh3kbp1	Stc1
Psmb8	ITCH	Myd88	Aurka
Atp1a1	FRAT2	Wnt5a	St6gal1
Elovl6	TGFB2	Sts	Parp2
Plin2	IKBKG	Kcna5	Batf
Cpt1b	GSK3B	Ifnar2	Mir23a
App	HGF	Mapk14	Col5a1
Stxbp2	FZD2	Otc	Gpr55
Galnt2	LEF1	Itgav	Serpinb2
Zc3h12a	SMARCE1	Pla2g1b	Bag3
Tbx2	SMARCB1	Klhl6	Btc
Insr	TCF7L2	Pin1	Akap12
Ddah2	AXIN1	Il1rl1	Fbln2
Gdnf	HRAS	Glo1	Dok2
Egfr	SHC2	Ppargc1a	Phlpp1
Gal	MAP3K1	Hhip	Hoxb2
Prkcz	GRB2	Ica1	Usp7
Stat3	TBK1	Tmem163	Serpinb5
Fgl2	FZD4	Lamp2	Llgl1
Bace2	DDX58	Ccl4	Mir23b
Acot2	FZD3	Ptger4	Elf3
Htr1a	FRAT1	Ank2	Ror1
Lep	MAVS	Krt5	Vangl1
Lepr	PBRM1	Ryr2	Snapin
Ppara	TCF7L1	Egln3	Mdc1
Il4	WNT16	Mapk1	Rac3
Sorbs2	WNT6	Smad1	Reg3b
Nes	BRD7	Akr1b3	Atmin
Nr3c1	AXIN2	Agtr1a	Krt7
Tp53	NFATC2	Stat4	Map2k5
Egr1	BRAF	Cpt1b	Cd82
Pdx1	SHC4	Foxm1	Spon2
Cartpt	CREB5	Vim	Eaf2
Creb1		Itgb3	Selenbp1
Adipoq		Slmap	Rassf5
Stat1		Cyb5r4	Acpp
Icam1		Ctnnb1	Rfx1
Park7		Ptgir	Prodh
Prkca		Foxq1	Adssl1
Gsk3b		Ppp3ca	Sema3d
Trpv4		Clock	Btg3
Xdh		Tlr4	Sh3pxd2a
Txnip		Pgf	Ak2
Adora2a		Ern2	Plagl2
Prkcd		Lrp2	Cdc7
Ghrl		Ikbkb	Olfr78
Gcg		Btc	Trim29
Rhoa		Htr2b	Asf1a
Trap1		Steap4	Pou6f1
Nr1h4		Cd80	Gorasp2
Cav1		Gnaz	Palb2
Cxcr4		Ankrd26	Hdac10
Rock1		Hdac2	Vmp1
Ngfr		Fndc5	Ralgapa2
P2rx7		Angptl7	Abcc10
Pten		Trp53	Rasal2
Mapk8		Mep1b
Fgfr3		Ticam1
Srebf1		E2f1
Cdkn2a		Mapkapk2
Prkcb		Pcsk1
Ar		Prdx4
Vdr		Cenpa
Sftpa1		Tcf7
Sod1		Doc2b
Cdk5		Aldh2
Nox1		Ptma
Ppard		Ptgds
Srf		Gck
Mapt		Lrp6
Ifng		Cd44
Gata4		Angpt1
Adrb1		Insm1
Nr4a1		Cryaa
Gpx1		Hyal1
Cat		Ski
Dpp4		Camk2a
Nras		Cav2
Casr		Prdx6
Nox4		Sri
Nr1h3		Phgdh
Kcnn3		Masp1
Rac1		Apom
Lpl		Adam17
Reln		Slc7a5
Slc7a11		H2-K1
Ren		Peg3
Prl		Lcat
Kcnma1		Hnf4a
Trpc6		Tlr1
Ctsk		Mme
Tac1		Cd36
Ins1		Bcl2
Adm		Cp
Irs1		Adipor2
Ifnar1		Egr1
S100a8		Atp1a1
Hspb1		Lgals3
Thra		Sh3yl1
Axl		Ube2i
Pik3ca		Serpina12
Ptgs1		F2rl1
Sftpb		Rxrb
Cckar		Eif2ak1
P2rx4		Slc25a4
Calm1		Adrb2
Sirt3		Gpsm1
Capn10		Tspyl2
Slc9a1		P2rx7
Kcnn4		Ripk2
Abca1		Ldlr
Cdkn1a		Ucp2
Reg1a		Hcn2
Foxo3		Igf2bp2
Tjp1		Kcnj11
Arntl		Smad7
Gfap		Acsl1
Adra1a		Fcgr2b
Nr1d1		H19
Rho		Cdkn1b
G6pd		Dhtkd1
Drd4		Chrnb2
Pvalb		Madcam1
P2rx3		Atf6
Gip		Csf2
Clock		Tlx1
Apln		Gad1
Glp1r		Reg1
Adrb3		Sdc4
Nampt		Tnfsf18
Stat5a		Ddit4
Gas6		Apoc3
Aif1		Ppard
Tnfsf11		Rela
Cyp19a1		Tcra
Cd86		Ide
Chrm1		Ubtf
Mas1		Snca
Kcnk3		Jak2
Txn1		Atm
Orai1		Sec61a1
Gclm		Slc2a3
Pebp1		Klf10
Ncf1		Bace2
Odc1		Jak1
Bdkrb1		Prkcq
Apob		Gpr155
Chrm3		Pafah1b1
Yy1		Ltbr
Cebpa		Bnip3l
Atf3		Cybb
Jak1		Cck
Mc4r		Fmo3
Gimap5		Src
Syn1		Notch1
Apoc3		Afmid
Tnfrsf11b		Irs1
Socs1		Dntt
Htr7		Snai2
Cntf		G6pc
Txnrd1		Pdcd4
Tlr1		Cidea
Raf1		C1qtnf9
Slc4a4		Gpr39
Hnf1a		Icam1
Trpc1		Ocln
Slc5a1		Oprm1
Sema3a		Trib3
Panx1		Stk3
Stk11		Bmp7
Gclc		Aoc3
Bmp6		Rxra
Ccl11		Tnfrsf9
Cyp27b1		Dnm3os
Kcnmb1		Egfr
Scd		Avp
Comp		Lhcgr
Mmp8		Serpine1
Gipr		Cd1d1
Plg		Il2ra
Acly		Rac1
Mlxipl		Angptl3
Htr4		Ccl20
Cdkn1c		Hcrtr1
Aoc3		Rnf41
Sftpc		Aqp9
Mgp		Gpr21
Cd47		Cd226
Cd24		Hmgb1
Rab38		Pld1
Grp		Gata2
Wfs1		Ager
Sost		Csnk2a2
Dock8		Ifnar1
Pyy		Tnfrsf25
Serpina12		Cacna1c
Ggcx		Tyrobp
Ubtf		H6pd
Cry1		Fn3k
Fap		Rnasel
Rnf10		Apoa5
Vegfb		Trim37
Ica1		Il22
Dbp		Tnfrsf11a
Gdf15		Cd59a
Pknox1		Vegfb
Hyou1		Ece1
Pask		Acacb
Sdha		Prkce
Cidec		Gja1
Srcin1		Wfs1
Slc13a5		Gipr
Ctsa		Cd14
Coq2		Dgkd
Psmd9		Wwp1
Sorcs1		Malat1
Rab18		Gpr75
		Stk4
		Nr3c1
		Mapkapk3
		Ccr8
		Pdgfra
		Cd38
		Fasl
		Bcat1
		Deaf1
		Scarb1
		Timp1
		Ptprb
		Icos
		Hgf
		Trp73
		Tnfrsf11b
		Il13ra1
		Pemt
		Slc5a1
		Nat1
		Ace
		Cdk2
		Hif3a
		Fabp4
		Srf
		Neurog3
		Vash2
		Prf1
		Gnas
		Chrm3
		Atp5b
		Ddit3
		Arntl2
		Mtnr1b
		Hspd1
		Itgae
		Myc
		Fyb
		Cacna2d1
		Krt8
		Tcrg
		Mt1
		Enpp2
		Npr1
		Foxa3
		Rheb
		Klf9
		S100b
		Lrmp
		Prkcz
		Vps13c
		Bmf
		Stat3
		Defb3
		Prss16
		Cideb
		Slc16a11
		Wwox
		Ins1
		Lpin1
		H2-Ab1
		Arnt
		Lbh
		Tfpi2
		Ntrk1
		Nfkb1
		Lepr
		Tbx5
		Cebpa
		Ccnd2
		Soat1
		Fyn
		Vegfa
		Tnfsf9
		Klk1
		Pik3r1
		Msr1
		Ryr1
		Prdm1
		Gja5
		Dicer1
		Tsc1
		Jag1
		Nr1i2
		Scn8a
		Aqp7
		Pax6
		Smad4
		Th
		Arntl
		Prkca
		Timp3
		Hdac4
		Cdh13
		Cyp3a11
		Itpr1
		Vip
		Pgr
		Kl
		Slc2a8
		Pdgfc
		Shc1
		Eif4ebp1
		Ffar1
		Bcl2l1
		Reg2
		Rarres2
		Sphk1
		Kdr
		Ppp2r2a
		Itga6
		Fcgrt
		Apoe
		Hdc
		Pick1
		Il15
		Tiam1
		Tff3
		Elavl4
		Tcf7l2
		Rapgef3
		Ndst1
		Gzma
		Cav1
		Ccr7
		Met
		Sirt2
		Gna11
		Fgf2
		Gdf15
		Mafk
		Fbp1
		Nfe2
		Tle3
		Il15ra
		Yap1
		Rhob
		Tnfrsf13b
		Aire
		Abcc8
		Kcnb1
		Ifna1
		Grb10
		Zbtb7b
		Prkaa1
		Glis3
		Igf1
		Nr4a3
		Cxcl12
		Tek
		Plagl1
		Il18
		Mlxipl
		Pla2g4a
		Trpc1
		Slc5a2
		Bcl2l11
		Kcnj10
		Tbx21
		Cdk5
		Nipa2
		Rock1
		Klf2
		Mif
		Atf4
		Nos3
		Ndfip1
		Gckr
		Pthlh
		Fgf21
		Stat2
		Nos2
		Il1b
		Cd40
		Pycard
		Tfb1m
		Pten
		Xbp1
		Apln
		Nr1h4
		Arc
		Glp1r
		Cmah
		Fst
		Mark4
		Mc1r
		Il1r1
		Gpr142
		Ltf
		Sctr
		Il2rb
		Mllt3
		Ncf1
		Osm
		Tbc1d1
		Il12a
		Stat5b
		Cnr2
		Tap2
		Mst1
		Olfr1393
		Aif1
		Crem
		Sirpa
		S100g
		Flt1
		Calca
		Stk11
		Capn10
		Epn1
		Ppp1r12a
		Per2
		Creb1
		Hsp90aa1
		Cd3e
		Mc4r
		Prkg1
		Fas
		Tlr2
		Ptk2
		Mapk4
		Cd2
		F13a1
		Nucb2
		Ptpn6
		Pknox1
		Pfkfb2
		Sil1
		Dot1l
		Egf
		Slc40a1
		Mapk9
		Glrx5
		Alox5
		Uts2
		Tbk1
		Zbed3
		Adcy5
		Dact1
		Esr1
		Sod2
		Ptgfr
		Heph
		Fxn
		Atp10a
		Cftr
		Oxt
		Npy
		Cdk4
		Bmp4
		Nt5e
		Rorc
		Atxn1
		Ptgs2
		Tnfsf10
		Slc25a3
		Ddr1
		Becn1
		Pon1
		Sema3a
		Chga
		Srebf1
		Glul
		Il4ra
		Brd2
		Nox4
		Txnip
		Ctla4
		Gcg
		Irs3
		Hmga1
		Cat
		Ifnk
		Stc2
		Irf7
		Fadd
		Dmpk
		Gpr27
		Ccl5
		Shh
		Pik3cd
		Ptprn
		Socs1
		Bdnf
		Maoa
		Hipk3
		Tnf
		Nr1h3
		Prom1
		Agtr2
		Map3k12
		Madd
		Nkx2-2
		Akt2
		Enpp1
		Idh2
		Pax4
		Sh2d1a
		Foxo1
		Slc37a4
		Il6
		Rrad
		Pla2g6
		Il4
		Stra6
		Hsd11b1
		Ahr
		Mmp9
		Atp7a
		Tnfrsf4
		Sorcs1
		Elovl5
		Tgfbi
		Tlr9
		Klf14
		Wnt6
		Slc30a8
		Vtcn1
		Ets2
		Flt4
		Gpr119
		Adh5
		Tst
		Nupr1
		Mpo
		Sirt6
		Adora2b
		G6pc2
		Keap1
		Acad10
		Tnfsf11
		Npc1
		Pdcd1
		Mtx2
		Men1
		Cpe
		Ucp3
		Htr4
		Il10
		Traf3
		Ache
		Maob
		Jun
		Hk2
		Crbn
		Slc2a2
		Sfrp5
		Lag3
		Tyk2
		Plk1
		Il12b
		Col1a1
		Cyp24a1
		Terc
		Hvcn1
		Sorl1
		Sirt3
		Vcam1
		Rhoa
		Pdcd5
		Rock2
		Ngfr
		Gys1
		Gad2
		Robo4
		Eif4ebp2
		Ccl1
		Prtn3
		Retn
		Socs3
		Cxcr3
		Pygo2
		Hsd11b2
		Epn2
		Il27
		Wnt3a
		Cntf
		Crp
		Ntn1
		Rspo1
		Pttg1
		Ptges2
		Dll4
		Rps6ka1
		Map3k5
		Trim63
		Pctp
		Nr1h2
		Scnn1a
		Ppp2ca
		Cd4
		Ikbkg
		Elovl6
		Igf2r
		Hcrt
		Stxbp5l
		Ptpn1
		Slc2a10
		Prkab1
		Sox4
		Nphs1
		Eif2ak3
		Bcl3
		Ppara
		Gpihbp1
		Guca2b
		Mmp11
		Ctsk
		Ccr4
		Nos1
		Tgfb1
		Sh2b1
		Ptprn2
		Mapk3
		Gsk3a
		Prkdc
		Cxcl10
		Crtc2
		Tlr7
		Casp1
		Hpse
		Iapp
		Slc2a1
		Inppl1
		Nmu
		Kcnab1
		Kcnma1
		Apcs
		Ywhah
		Mdm2
		Hspa5
		Slc11a1
		Smpd1
		Igfbp2
		Hif1a
		Ern1
		Pdk4
		Pcsk9
		Ar
		Igfbp1
		Alx3
		Art2b
		Wnt7a
		Itgax
		Gcgr
		Gas1
		Mttp
		Ptger2
		Ctf1
		St3gal5
		Nr5a2
		Kcnk16
		Trp53inp2
		Ttr
		Pdia2
		Edn1
		Pik3ca
		Cdkn1a
		Foxp3
		Pask
		Aqp3
		Vps41
		Atp6ap2
		Slc2a4
		Avpr2
		Insr
		Apoa4
		Prdx3
		Mmp2
		Cdkn2a
		Gsn
		Aldh1a2
		F2
		Ticam2
		Il17a
		Lgals9
		Ephx2
		Sp7
		Trpa1
		Ccl2
		Tnfrsf18
		Pcx
		Cst3
		Kit
		Spp1
		Htr2a
		Bdkrb1
		Bdkrb2
		Scn9a
		Arg1
		Nox1
		Tnfsf4
		Irf4
		Grem1
		Miox
		Hmox1
		Ubash3a
		Cnr1
		Foxo6
		Flt3l
		Lep
		Cdkal1
		Kcnmb1
		Hdac3
		Rbp4
		Smad2
		Ctsl
		Tap1
		Dnmt1
		Vdr
		Dusp8
		Fabp5
		Alox15
