# Supplementary material for: Quantifying Individual Health Status from Multi-omics Data by Health State Manifold
Source: Phenomics. 2025 Dec 15;5(5):469–86. doi: 10.1007/s43657-024-00188-4 (PMC12881232; doi:10.1007/s43657-024-00188-4)
Supplement: Supplementary file 4 — Supplementary file4 (XLSX 12 KB) [file 43657_2024_188_MOESM4_ESM.xlsx]

## Sheet: Sheet1
Supplemental table 2: gene symbol of the top20 genes, the 60 high-correlation genes, DEGs and overlap genes.
high-correlation genes	DEGs(8wk)	DEGs(20wk)	overlap of DEGs(8wk) and high-correlation genes	overlap of DEGs(20wk) and high-correlation	top20 genes(8 weeks)
Ctsa	Slc2a4	Slc2a2	Slc2a2	Slc2a2	Trpv4
Ppard	Slc2a2	Agtr1a	Mmp2	Trpv1	Akt1
Trpv4	Cybb	Trpv1	Nrg1	Esr1	Sod1
Sod1	Mmp2	Esr1	Calca	Nrg1	Ppard
Adra1a	Ptpn2	Ednrb	Tsc2	Hnf4a	Ptpre
Akt1	Nfe2l2	Nrg1	Eif2ak3	Tsc2	Aoc3
Gal	Igf1r	Avp	Agt	Stat3	Adra1a
Ptpre	Camk2a	Sod2	Cpt1b	Fgl2	Ctsa
Calca	Nrg1	Hnf4a	Galnt2	Park7	Calca
Calcrl	Bscl2	Abcg2	Stat3	Nr1h3	Calcrl
Lep	Ednra	Alox12	Fgl2	Pik3ca	Hsd11b1
Tgfb1	Calca	Clu	Nr1h3	Acly	Gal
Nfkb1	Bglap	Tsc2	Yy1	Ctsa	Nfkb1
Rnf10	Sod2	Per2	Acly		Rnf10
Edn1	Bmp2	Ikbkb			Pik3ca
Nr1h3	Kcnd2	Acp5			Tgfb1
Aoc3	Hdac2	Acvr1c			Gria1
Gria1	Mmp14	Pparg			Bmp6
Rac1	Tspo	Maoa			Slc2a2
Bmp6	Tsc2	Hmox1			Dbp
Pik3ca	P2ry2	Il1b
Trpv1	Lgals3	Foxo1
Cebpa	Eif2ak3	Psmb8
Cyp2e1	Acvr1c	Elovl6
Hsd11b1	Igf1	Stxbp2
Slc7a11	Agt	Stat3
Acly	Alpl	Fgl2
Agt	Maoa	Acot2
Apoc3	Cited2	Lepr
Arg1	Socs2	Ppara
Atp1a2	Inppl1	Egr1
Cat	Atp1a1	Park7
Cdk5	Elovl6	Txnip
Cpt1b	Cpt1b	Prkcd
Dbp	App	Mapk8
Dusp1	Galnt2	Ar
Eif2ak3	Egfr	Nr4a1
Esr1	Stat3	Nox4
Fgl2	Fgl2	Nr1h3
Galnt2	Acot2	Reln
Hnf4a	Nr3c1	Trpc6
Jak2	Stat1	Ctsk
Mmp2	Icam1	Hspb1
Nkx2-2	Cav1	Thra
Nrg1	Cxcr4	Pik3ca
Oxct1	Ngfr	Calm1
P2rx7	Fgfr3	Sirt3
Park7	Prkcb	Slc9a1
Rab18	Ar	Abca1
Rock1	Dpp4	Cdkn1a
Rock2	Nox4	P2rx3
Scp2	Nr1h3	Glp1r
Sftpa1	Lpl	Nampt
Sftpb	Reln	Gas6
Slc2a2	Hspb1	Odc1
Sorcs1	Foxo3	Jak1
Stat3	Tjp1	Raf1
Tsc2	Rho	Slc4a4
Wfs1	Apln	Panx1
Yy1	Aif1	Gclc
	Apob	Acly
	Yy1	Cdkn1c
	Tnfrsf11b	Sftpc
	Slc4a4	Mgp
	Panx1	Cd47
	Cyp27b1	Rab38
	Acly	Ubtf
	Mlxipl	Cry1
	Vegfb	Hyou1
	Hyou1	Cidec
	Sdha	Slc13a5
		Ctsa
		Coq2
		Psmd9
