# Supplementary material for: Quantifying Individual Health Status from Multi-omics Data by Health State Manifold
Source: Phenomics. 2025 Dec 15;5(5):469–86. doi: 10.1007/s43657-024-00188-4 (PMC12881232; doi:10.1007/s43657-024-00188-4)
Supplement: Supplementary file 5 — Supplementary file5 (XLSX 10 KB) [file 43657_2024_188_MOESM5_ESM.xlsx]

## Sheet: Sheet1
Supplemental table 3: sample size of the rats diabetes dataset at every stage.
#dataset1：Rats diabetes
#GEO database
#GSE13268
sample group	age	sample size
GK with normal diet	4 week	5
	8 week	5
	12 week	5
	16 week	5
	20 week	5
GK with high fat diet	4 week	5
	8 week	5
	12 week	5
	16 week	5
	20 week	5
WKY with normal diet	4 week	5
	8 week	5
	12 week	5
	16 week	5
	20 week	5
WKY with high fat diet	4 week	5
	8 week	5
	12 week	5
	16 week	5
	20 week	6
