# Supplementary material for: Quantifying Individual Health Status from Multi-omics Data by Health State Manifold
Source: Phenomics. 2025 Dec 15;5(5):469–86. doi: 10.1007/s43657-024-00188-4 (PMC12881232; doi:10.1007/s43657-024-00188-4)
Supplement: Supplementary file 6 — Supplementary file6 (XLSX 10 KB) [file 43657_2024_188_MOESM6_ESM.xlsx]

## Sheet: Sheet1
Supplemental table 4: sample size of the human Roux-en-Y Gastric Bypass dataset at every stage.
#dataset2: human Roux-en-Y Gastric Bypass
#PRIDE partner repository (identifier PXD008071)
#plasma samples
	phase	sampling time point
9 normal glucose tolerant obese (NO) patients	before	fasting state and 30 min and 45 min after a standardized liquid meal
	1-week after RYGB	fasting state and 30 min and 45 min after a standardized liquid meal
	3-months after RYGB	fasting state and 30 min and 45 min after a standardized liquid meal
	1-year after RYGB	fasting state and 30 min and 45 min after a standardized liquid meal
	phase	sampling time point
10 diabetic obese (DO) patients	before	fasting state and 30 min and 45 min after a standardized liquid meal
	1-week after RYGB	fasting state and 30 min and 45 min after a standardized liquid meal
	3-months after RYGB	fasting state and 30 min and 45 min after a standardized liquid meal
	1-year after RYGB	fasting state and 30 min and 45 min after a standardized liquid meal
