# Supplementary material for: Quantifying Individual Health Status from Multi-omics Data by Health State Manifold
Source: Phenomics. 2025 Dec 15;5(5):469–86. doi: 10.1007/s43657-024-00188-4 (PMC12881232; doi:10.1007/s43657-024-00188-4)
Supplement: Supplementary file 7 — Supplementary file7 (XLSX 10 KB) [file 43657_2024_188_MOESM7_ESM.xlsx]

## Sheet: Sheet1
Supplemental table 5: sample size of the human HCC dataset at every stage.
#dataset3: human HCC
#GEO database
#GSE6764
sample group	sample size
normal	10
cirrhotic	13
dysplastic	17
very early HCC	8
early HCC	10
advanced HCC	7
very advanced HCC	10
