# Supplementary material for: Quantifying Individual Health Status from Multi-omics Data by Health State Manifold
Source: Phenomics. 2025 Dec 15;5(5):469–86. doi: 10.1007/s43657-024-00188-4 (PMC12881232; doi:10.1007/s43657-024-00188-4)
Supplement: Supplementary file 8 — Supplementary file8 (XLSX 10 KB) [file 43657_2024_188_MOESM8_ESM.xlsx]

## Sheet: Sheet1
Supplemental table 6: sample size of the mice diabetes dataset at every stage.
#dataset4: Mice diabetes
#GEO database
#GSE15150
sample group	age	sample size
non-obese diabetic (NOD) mice	10-day	7
	4-week	6
	8-week	4
	12-week	7
	16-week	6
	20-week	5
