# Supplementary material for: Quantifying Individual Health Status from Multi-omics Data by Health State Manifold
Source: Phenomics. 2025 Dec 15;5(5):469–86. doi: 10.1007/s43657-024-00188-4 (PMC12881232; doi:10.1007/s43657-024-00188-4)
Supplement: Supplementary file 9 — Supplementary file9 (XLSX 10 KB) [file 43657_2024_188_MOESM9_ESM.xlsx]

## Sheet: Sheet1
Supplemental table 7: sample size of the mice LUAD dataset at every stage.
#dataset5: Mice LUAD
#GEO database
#GSE102707
sampling time	time point	sample size
before exposure	prior	6
immediately following NNK exposure	t0	6
two months following NNK exposure	t2	5
four months following NNK exposure	t4	6
six months following NNK exposure	t6	5
